# Supplementary material for: Psychological predictors of CPAP therapy adherence in obstructive sleep apnea patients: insights from the predisposing, precipitating, and perpetuating factors model
Source: Int J Clin Health Psychol. 2025 Jun 24;25(3):100602. doi: 10.1016/j.ijchp.2025.100602 (PMC12688061; doi:10.1016/j.ijchp.2025.100602)
Supplement: Supplementary file 1 [file mmc1.xlsx]

## Sheet: Sheet1
Author	Predisposing factors (general)	Predisposing factors (psychological)	Perpetuating factors (general)	Perpetuating factors (psychological)	Precipitating factors (general)	Precipitating factors (psychological)
Bakker et al. 2011	Socioeconomic disadvantage (-);	Knowledge about OSA management and CPAP (+);	/	Feeling supported from technical provider/medical staff (+);	/	/
Bakker et al. 2014	Socioeconomic disadvantage (-);	Lack of knowledge about OSA management and CPAP (-); Active health management engagement (+); Perceived cognitive overload during the first visit (-); Feeling supported from family and friends (+);	Role and care pathway confusion (-); Mask discomfort (-); CPAP transport discomfort (-);	Perception of CPAP efficacy in symptoms resolution (+); Awareness of the health benefits of CPAP (+); Feeling supported from technical provider/medical staff (+); Bed partner's CPAP efficacy perception (+); Seeing oneself as a role model (+);	Nasal congestion (-);	Social embarrassment related to device use (-);
Berg et al. 2023	Socioeconomic disadvantage (-); Some types of hairstyles and the need to change them (-);	Lack of knowledge about OSA management and CPAP (-);	Discomfort with CPAP hygiene and maintenance (-); Mask discomfort (-);	Lack of support from technical provider/medical staff (-); Perception of CPAP efficacy in symptoms resolution (+); Impediment to intimacy (-); Feeling supported from technical provider/medical staff (+); Feeling supported from family and friends (+);	Physical CPAP adverse effects (-); Difficulties in accessing support from CPAP providers (-); Lack of financial support/medical insurance (-);	CPAP-induced anxiety (claustrophobia, suffocation feeling) (-);
Billings et al. 2011	Socioeconomic disadvantage (-); Black ethnic group (-);	/	/	/	/	/
Broström et al. 2007	/	Type D personality (-);	/	Type D personality (-);	Physical CPAP adverse effects (-);	/
Broström et al. 2010	/	Feeling supported from family and friends (+); Trust in medical staff (+); Sense of guilt for the bed partner (+); Social consequences of OSA (falling asleep, limited concentration…) (+);	Mask discomfort (-); CPAP transport discomfort (-);	Lack of support from technical provider/medical staff (-); Perception of limited freedom (-); Perception of CPAP efficacy in symptoms resolution (+); Awareness of the health benefits of CPAP (+);	Physical CPAP adverse effects (-);	Social embarrassment related to device use (-); CPAP-induced anxiety (claustrophobia, suffocation feeling) (-);
Broström et al. 2021	/	Lack of knowledge about OSA management and CPAP (-); Knowledge about OSA management and CPAP (+); Adopting a patient-centered approach (+);	/	Being supportive with the patients (+);	/	/
Buckingham et al. 2020	/	Trust in medical staff (+);	/	Awareness of the health benefits of CPAP (+);	/	/
Bulteel et al. 2020	/	Lack of knowledge about OSA management and CPAP (-); Knowledge about OSA management and CPAP (+); Sense of guilt for the bed partner (+); Health consequences of OSA (+);	/	Lack of support from technical provider/medical staff (-); Perception of CPAP efficacy in symptoms resolution (+);	/	CPAP-induced bed partners' anxiety (-);
Choi et al. 2022	Socioeconomic disadvantage (-); Full insurance coverage for the management of OSA (+);	/	Full insurance coverage for the management of OSA (+);	/	/	/
Collen et al. 2012	/	PTSD (-);	/	PTSD (-);	/	/
Corrigan et al. 2022	Socioeconomic disadvantage (-); Distance from the provider (-);	/	Distance from the provider (-);	/	/	/
Daabek et al. 2021	Socioeconomic disadvantage (-);	/	Distance from the provider (-); CPAP transport discomfort (-);	/	/	/
Dzierzewski et al. 2016	/	Self-efficacy (+);	/	Self-efficacy (+); Perception of CPAP efficacy in symptoms resolution (+);	/	/
Edmonds et al. 2015	/	/	/	/	/	CPAP-induced anxiety (claustrophobia, suffocation feeling) (-);
El-Solhet al. 2011	Medication use (opiates) (-);	/	/	/	/	/
Fung et al. 2017	No explaination treatment options (-);	Lack of patient-centered approach (-); Lack of knowledge about OSA management and CPAP (-); Knowledge about OSA management and CPAP (+);	/	Lack of support from technical provider/medical staff (-); Feeling supported from technical provider/medical staff (+);	/	CPAP-induced anxiety (claustrophobia, suffocation feeling) (-);
Fung et al. 2017	/	/	Mask comfort (+);	Perception of CPAP efficacy in symptoms resolution (+);	/	/
Gagnadoux et al. 2011	Severe OSA diagnosis (+); High BMI (+); Having a spouse (+); Living alone (-); Bein retired (+);	/	/	/	/	/
Gentina et al. 2019	/	Feeling supported from family and friends (+);	/	Feeling supported from bed partner (+); High quality of marriage (+);	/	/
Goldstein et al. 2022	Medication use (opiates) (-);	Lack of knowledge about OSA management and CPAP (-); Suffering from insomnia (-);	Frequent nighttime urination (-); Mask discomfort (-);	Suffering from insomnia (-);	Pain (-); Nasal congestion (-); Physical CPAP adverse effects (-);	CPAP-induced anxiety (claustrophobia, suffocation feeling) (-);
Goyal et al. 2017	Socioeconomic disadvantage (-); Other specialists advices (-);	No OSA awareness/perception of symptoms (-); Laziness (-); Lack of knowledge about OSA management and CPAP (-);	Mask discomfort (-);	No OSA awareness/perception of symptoms (-); Lack of support from the bed partner (-);	No OSA symptoms resolution (-);	Social embarrassment related to device use (-); CPAP-induced anxiety (claustrophobia, suffocation feeling) (-);
Graco et al. 2019	/	No OSA awareness/perception of symptoms (-); Knowledge about OSA management and CPAP (+);	Mask discomfort (-);	No OSA awareness/perception of symptoms (-); Perception of CPAP efficacy in symptoms resolution (+);	/	/
Guralnick et al. 2012		Depression (-);	/	Depression (-);	/	/
Han et al. 2022	Being retired (+);	/	/	/	/	/
Khan et al. 2019	/	Lack of knowledge about OSA management and CPAP (-); Knowledge about OSA management and CPAP (+); Trust in medical staff (+); Having a positive model (+);	Mask discomfort (-);	Lack of knowledge about OSA management and CPAP (-); Perception of CPAP efficacy in symptoms resolution (+);	/	CPAP-induced anxiety (claustrophobia, suffocation feeling) (-);
Khot et al. 2022	/	Self-efficacy (+);	Mask discomfort (-);	Lack of support from the family (-); Self-efficacy (+); Perception of CPAP efficacy in symptoms resolution (+);	/	CPAP-induced anxiety (claustrophobia, suffocation feeling) (-);
Laharnar et al. 2024	/	/	/	Feeling supported from bed partner (+); No impediment in intimacy (+); Bed partner's CPAP efficacy perception (+);	/	/
Luyster et al. 2016	/	High motivation (+);	/	Impediment to intimacy (-); Perception of CPAP efficacy in symptoms resolution (+); CPAP couple's benefits (+); Feeling supported from bed partner (+);	Physical CPAP adverse effects (-); No OSA symptoms resolution (-);	Social embarrassment related to device use (-);
Milinovic et al. 2024	/	Knowledge about OSA management and CPAP (+); Adopting a patient-centered approach (+);	/	Feeling supported from technical provider/medical staff (+);	/	/
Møkleby et al. 2019	Fear of losing driver's licence (+);	Trust in medical staff (+); Sense of guilt for the bed partner (+);	/	Perception of limited freedom (-); Perception of CPAP efficacy in symptoms resolution (+);	/	Social embarrassment related to device use (-);
Nagarajan et al. 2012	/	Laziness (-); Lack of knowledge about OSA management and CPAP (-);	Mask discomfort (-);	/	/	/
Palm et al. 2021	High socioeconomic level (+); High education (+); Being married (+);	/	/	/	/	/
Rapelli et al. 2022	Living alone (-);	Having a negative model (-); Adopting a patient-centered approach (+); Knowledge about OSA management and CPAP (+); Having a positive model (+);	/	Impediment to intimacy (-); Feeling supported from technical provider/medical staff (+);	/	Social embarrassment related to device use (-);
Rezaie et al. 2018	Other specialists advices (-); Socioeconomic disadvantage (-);	Lack of knowledge about OSA management and CPAP (-);	Mask discomfort (-);	/	No OSA symptoms resolution (-);	/
Sawyer et al. 2010	/	Knowledge about OSA management and CPAP (+); Trust in medical staff (+);	/	Perception of CPAP efficacy in symptoms resolution (+); CPAP couple's benefits (+); Self-efficacy (+);	/	/
Simon-Tuval et al. 2009	High socioeconomic level (+);	Having a positive model (+);	Sleeping in separate rooms (+);	/	/	/
Tarasiuk et al. 2012	High education (+); Full insurance coverage for the management of OSA (+);	/	/		/	/
Wallace et al. 2013	Black ethnic group (-);	Self-efficacy (+); Suffering from insomnia (-);	/	Self-efficacy (+); Suffering from insomnia (-);	/	/
Wang et al. 2012	Socioeconomic disadvantage (-);	/	Mask discomfort (-);	/	No OSA symptoms resolution (-); Bad CPAP titration trial experience (-); Physical CPAP adverse effects (-);	CPAP-induced anxiety (claustrophobia, suffocation feeling) (-);
Wickwire et al. 2010	/	Suffering from insomnia (-);	/	Suffering from insomnia (-);	/	/
Ye et al. 2012	Black ethnic group (-);	Self-efficacy (+);	/	Self-efficacy (+); Impediment to intimacy (-);	/	/
Ye et al. 2017	/	Concern about image change (-):	/	Impediment to intimacy (-); Concern about image change (-); Perception of CPAP efficacy in symptoms resolution (+); CPAP couple's benefits (+); Feeling supported from bed partner (+);	/	CPAP-induced anxiety (claustrophobia, suffocation feeling) (-);
Supplementary File 1. Predisposing, Perpetuating and Precipitating Factors in CPAP Adherence
Notes. (-): barriers; (+): motivators; OSA: obstructive sleep apnoea CPAP: continuous positive airway pressure
